# Supplementary material for: Targeted Demethylation of the TGFβ1 mRNA Promotes Myoblast Proliferation via Activating the SMAD2 Signaling Pathway
Source: Cells. 2023 Mar 24;12(7):1005. doi: 10.3390/cells12071005 (PMC10093215; doi:10.3390/cells12071005)
Supplement: Supplementary file 1 [file cells-12-01005-s001.zip]

Archive with 3 entries (3 files):
- Supplementary Imformation-revised.pdf
- Supplementary Table S1 Data of differentially expressed genes related TGFa┬ signaling pathway.xlsx
- Western blot original picture-revised.pdf
