# Supplementary material for: Targeted Demethylation of the TGFβ1 mRNA Promotes Myoblast Proliferation via Activating the SMAD2 Signaling Pathway
Source: Cells. 2023 Mar 24;12(7):1005. doi: 10.3390/cells12071005 (PMC10093215; doi:10.3390/cells12071005)
Supplement: Supplementary file 1 [file cells-12-01005-s001.zip › Supplementary Table S1 Data of differentially expressed genes related TGFa┬ signaling pathway.xlsx]

## Sheet: Sheet1
gene_id	chr	start	end	gene_name	transcript_id	GO	KEGG	KO_ENTRY	EC	Description	trans_type	FPKM.shFTO_1	FPKM.shFTO_2	FPKM.shNC_1	FPKM.shNC_2	fc	log2.fc.	pval	qval	regulation	significant
100860756	chrNC_030815.1	83789289	83805337	OGN	XM_018051762.1;XM_013966068.2;NM_001285613.1	GO:0005578(proteinaceous extracellular matrix);GO:0005615(extracellular space);GO:0007409(axonogenesis);GO:0008083(growth factor activity);GO:0008201(heparin binding);GO:0035385(Roundabout signaling pathway);GO:0048495(Roundabout binding);GO:0048846(axon extension involved in axon guidance);GO:0050770(regulation of axonogenesis);GO:0070062(extracellular exosome);GO:0070062(extracellular exosome)	04350(TGF-beta signaling pathway);04350(TGF-beta signaling pathway)	K04660		PREDICTED: Capra hircus osteoglycin (OGN), transcript variant X2, mRNA;PREDICTED: Capra hircus osteoglycin (OGN), transcript variant X1, mRNA;Capra hircus osteoglycin (OGN), mRNA		7.33904329974598	6.8008769661304	4.37213761388654	4.39549202370872	1.61274151057259	0.689515222560956	0.000226935	0.00286497081773886	up	yes
100860793	chrNC_030830.1	2723454	2868146	BMP6	XM_018038922.1;XM_018038923.1	GO:0000122(negative regulation of transcription from RNA polymerase II promoter);GO:0001649(osteoblast differentiation);GO:0001654(eye development);GO:0001822(kidney development);GO:0001938(positive regulation of endothelial cell proliferation);GO:0001958(endochondral ossification);GO:0003323(type B pancreatic cell development);GO:0005125(cytokine activity);GO:0005160(transforming growth factor b…	04350(TGF-beta signaling pathway);04390(Hippo signaling pathway);04913(Ovarian Steroidogenesis);04913(Ovarian Steroidogenesis)	K16620		PREDICTED: Capra hircus bone morphogenetic protein 6 (BMP6), transcript variant X1, mRNA;PREDICTED: Capra hircus bone morphogenetic protein 6 (BMP6), transcript variant X2, mRNA		2.75620949160484	2.48845091995314	1.06273962827021	0.989612391253417	2.55543900932518	1.35357115893971	5.03003180437362e-07	1.38422410584197e-05	up	yes
100860818	chrNC_030818.1	78108328	78108918	RHOB	NM_001285685.1	GO:0000910(cytokinesis);GO:0001525(angiogenesis);GO:0005525(GTP binding);GO:0005634(nucleus);GO:0005769(early endosome);GO:0005886(plasma membrane);GO:0005925(focal adhesion);GO:0006886(intracellular protein transport);GO:0007155(cell adhesion);GO:0007264(small GTPase mediated signal transduction);GO:0008333(endosome to lysosome transport);GO:0010595(positive regulation of endothelial cell migrat…	04310(Wnt signaling pathway);04350(TGF-beta signaling pathway);04144(Endocytosis);04810(Regulation of actin cytoskeleton);04510(Focal adhesion);04520(Adherens junction);04530(Tight junction);04270(Vascular smooth muscle contraction)	K04513		Capra hircus ras homolog family member B (RHOB), mRNA		30.050186	33.434628	76.78801	74.273712	0.420257449468238	-1.25065470203953	4.98315958023754e-16	6.30876695344047e-14	down	yes
100860831	chrNC_030820.1	48691312	48701740	BMP2	NM_001287564.1	GO:0000122(negative regulation of transcription from RNA polymerase II promoter);GO:0000187(activation of MAPK activity);GO:0001649(osteoblast differentiation);GO:0001658(branching involved in ureteric bud morphogenesis);GO:0001666(response to hypoxia);GO:0001701(in utero embryonic development);GO:0001837(epithelial to mesenchymal transition);GO:0001934(positive regulation of protein phosphorylat…	04340(Hedgehog signaling pathway);04350(TGF-beta signaling pathway);04390(Hippo signaling pathway);04060(Cytokine-cytokine receptor interaction);04550(Signaling pathways regulating pluripotency of stem cells);05200(Pathways in cancer);05217(Basal cell carcinoma)	K04662		Capra hircus bone morphogenetic protein 2 (BMP2), mRNA		1.2473	1.551592	0.722732	0.872747	1.75426439332639	0.810866199433256	0.0224778562956489	0.103759186194283	up	yes
100860887	chrNC_030809.1	130227819	130232923	MSTN	NM_001285737.1	GO:0002230(positive regulation of defense response to virus by host);GO:0005576(extracellular region);GO:0005623(cell);GO:0007179(transforming growth factor beta receptor signaling pathway);GO:0008083(growth factor activity);GO:0014732(skeletal muscle atrophy);GO:0033673(negative regulation of kinase activity);GO:0040007(growth);GO:0042802(identical protein binding);GO:0045662(negative regulation…	04350(TGF-beta signaling pathway)	K04667		Capra hircus myostatin (MSTN), mRNA		0.894132	0.826393	0.225485	0.192435	4.11687643568147	2.04155014812365	1.22281e-06	3.07327959603823e-05	up	yes
100860960	chrNC_030811.1	40862122	40876836	INHBA	XM_013963334.2;NM_001285581.1	GO:0000082(G1/S transition of mitotic cell cycle);GO:0001541(ovarian follicle development);GO:0001942(hair follicle development);GO:0002244(hematopoietic progenitor cell differentiation);GO:0005125(cytokine activity);GO:0005160(transforming growth factor beta receptor binding);GO:0005179(hormone activity);GO:0005515(protein binding);GO:0005576(extracellular region);GO:0005615(extracellular space)…	04350(TGF-beta signaling pathway);04060(Cytokine-cytokine receptor interaction);04550(Signaling pathways regulating pluripotency of stem cells);04550(Signaling pathways regulating pluripotency of stem cells)	K04667		PREDICTED: Capra hircus inhibin beta A subunit (INHBA), transcript variant X1, mRNA;Capra hircus inhibin beta A subunit (INHBA), mRNA		3.32722377902622	3.83010322097378	5.14010062172285	5.94450585393258	0.645699693148267	-0.63106475340467	0.00182673159160433	0.0154078871460274	down	yes
100860971	chrNC_030817.1	67822176	67837900	THBS1	XM_018054472.1;XM_018054473.1;XM_018054474.1;XM_018054475.1	GO:0000187(activation of MAPK activity);GO:0001786(phosphatidylserine binding);GO:0001937(negative regulation of endothelial cell proliferation);GO:0001953(negative regulation of cell-matrix adhesion);GO:0001968(fibronectin binding);GO:0002040(sprouting angiogenesis);GO:0002544(chronic inflammatory response);GO:0002581(negative regulation of antigen processing and presentation of peptide or polys…	04015(Rap1 signaling pathway);04350(TGF-beta signaling pathway);04151(PI3K-Akt signaling pathway);04512(ECM-receptor interaction);04145(Phagosome);04115(p53 signaling pathway);04510(Focal adhesion);05206(MicroRNAs in cancer);05205(Proteoglycans in cancer);05219(Bladder cancer);05144(Malaria);05144(Malaria)	K16857		PREDICTED: Capra hircus thrombospondin 1 (THBS1), transcript variant X1, mRNA;PREDICTED: Capra hircus thrombospondin 1 (THBS1), transcript variant X2, mRNA;PREDICTED: Capra hircus thrombospondin 1 (THBS1), transcript variant X3, mRNA;PREDICTED: Capra hircus thrombospondin 1 (THBS1), transcript variant X4, mRNA		198.602091423143	124.246994815199	325.736242762003	311.256642619689	0.506833111715036	-0.980417315186426	8.15563060275566e-09	3.19241379513614e-07	down	yes
100861211	chrNC_030813.1	29894618	30342783	BMPR1B	XM_018049154.1;XM_013964507.2;XM_018049151.1;XM_018049152.1;XM_013964508.2;XM_013964509.2;XM_013964506.2;XM_018049150.1;XM_018049148.1;XM_018049153.1;NM_001285575.1	GO:0002063(chondrocyte development);GO:0030166(proteoglycan biosynthetic process);GO:0060350(endochondral bone morphogenesis);GO:0061036(positive regulation of cartilage development);GO:1902731(negative regulation of chondrocyte proliferation);GO:1902731(negative regulation of chondrocyte proliferation)	04350(TGF-beta signaling pathway);04390(Hippo signaling pathway);04060(Cytokine-cytokine receptor interaction);04550(Signaling pathways regulating pluripotency of stem cells);04360(Axon guidance);04360(Axon guidance)	K13578	EC:2.7.11.30	PREDICTED: Capra hircus bone morphogenetic protein receptor type 1B (BMPR1B), transcript variant X9, mRNA;PREDICTED: Capra hircus bone morphogenetic protein receptor type 1B (BMPR1B), transcript variant X2, mRNA;PREDICTED: Capra hircus bone morphogenetic protein receptor type 1B (BMPR1B), transcript variant X6, mRNA;PREDICTED: Capra hircus bone morphogenetic protein receptor type 1B (BMPR1B), tra…		0.21600052989353	0.280452766994267	0.403912284193284	0.358573158579034	0.651098721416562	-0.619051789437887	0.0356066944376659	0.143374044229939	down	yes
100861250	chrNC_030809.1	64024485	64030106	INHBB	XM_018061661.1	GO:0009267(cellular response to starvation);GO:0009612(response to mechanical stimulus);GO:0032869(cellular response to insulin stimulus);GO:0032924(activin receptor signaling pathway);GO:0042803(protein homodimerization activity);GO:0045444(fat cell differentiation);GO:0046676(negative regulation of insulin secretion);GO:0046881(positive regulation of follicle-stimulating hormone secretion);GO:0…	04350(TGF-beta signaling pathway);04060(Cytokine-cytokine receptor interaction);04550(Signaling pathways regulating pluripotency of stem cells)	K04667		PREDICTED: Capra hircus inhibin beta B subunit (INHBB), mRNA		1.187685	1.118604	2.377801	2.508879	0.471954169292853	-1.08328132628374	9.42658564173594e-06	0.000190800816659327	down	yes
100861300	chrNC_030829.1	5019184	5109134	TGFBR2	XM_018067217.1	GO:0004702(receptor signaling protein serine/threonine kinase activity);GO:0005026(transforming growth factor beta receptor activity, type II);GO:0005524(ATP binding);GO:0005886(plasma membrane);GO:0006915(apoptotic process);GO:0007179(transforming growth factor beta receptor signaling pathway);GO:0016021(integral component of membrane);GO:0023014(signal transduction by protein phosphorylation);G…	04010(MAPK signaling pathway);04350(TGF-beta signaling pathway);04390(Hippo signaling pathway);04068(FoxO signaling pathway);04060(Cytokine-cytokine receptor interaction);04144(Endocytosis);04520(Adherens junction);04380(Osteoclast differentiation);05200(Pathways in cancer);05202(Transcriptional misregulation in cancers);05210(Colorectal cancer);05212(Pancreatic cancer);05220(Chronic myeloid leuk…	K04388	EC:2.7.11.30	PREDICTED: Capra hircus transforming growth factor beta receptor 2 (TGFBR2), mRNA		23.28339	25.854153	46.10994	46.624485	0.529873808998115	-0.91627927636131	2.48494696925813e-18	4.17900587842399e-16	down	yes
102168258	chrNC_030815.1	83875096	83915595	ECM2	XM_005684160.3;XM_005684161.3;XM_013966189.2	GO:0005578(proteinaceous extracellular matrix);GO:0005615(extracellular space);GO:0007409(axonogenesis);GO:0008201(heparin binding);GO:0070052(collagen V binding);GO:0070052(collagen V binding)	04350(TGF-beta signaling pathway);05205(Proteoglycans in cancer);05205(Proteoglycans in cancer)	K04660		PREDICTED: Capra hircus extracellular matrix protein 2 (ECM2), transcript variant X2, mRNA;PREDICTED: Capra hircus extracellular matrix protein 2 (ECM2), transcript variant X3, mRNA;PREDICTED: Capra hircus extracellular matrix protein 2 (ECM2), transcript variant X1, mRNA		2.87445717241379	3.39366456785642	1.76978013813269	1.1171655835854	2.17119486976011	1.11848921698013	4.52877296538691e-06	0.000100637757478794	up	yes
102172145	chrNC_030814.1	67193971	67200297	FSTL3	XM_018050505.1	GO:0001503(ossification);GO:0001968(fibronectin binding);GO:0002244(hematopoietic progenitor cell differentiation);GO:0005615(extracellular space);GO:0005654(nucleoplasm);GO:0006351(transcription, DNA-templated);GO:0022409(positive regulation of cell-cell adhesion);GO:0030514(negative regulation of BMP signaling pathway);GO:0032926(negative regulation of activin receptor signaling pathway);GO:004…	04350(TGF-beta signaling pathway)	K04661		PREDICTED: Capra hircus follistatin like 3 (FSTL3), mRNA		16.662008	16.225065	27.575077	33.103428	0.541988847615807	-0.883664929018368	2.39797204555703e-09	1.04696074373647e-07	down	yes
102178514	chrNC_030835.1	3460297	3473327	GDF10	XM_018042641.1;XM_005699335.3	GO:0001649(osteoblast differentiation);GO:0005125(cytokine activity);GO:0005160(transforming growth factor beta receptor binding);GO:0005615(extracellular space);GO:0008083(growth factor activity);GO:0010862(positive regulation of pathway-restricted SMAD protein phosphorylation);GO:0030509(BMP signaling pathway);GO:0042981(regulation of apoptotic process);GO:0043408(regulation of MAPK cascade);GO…	04340(Hedgehog signaling pathway);04350(TGF-beta signaling pathway);04060(Cytokine-cytokine receptor interaction);04060(Cytokine-cytokine receptor interaction)	K16621;K04662		PREDICTED: Capra hircus growth differentiation factor 10 (GDF10), transcript variant X2, mRNA;PREDICTED: Capra hircus growth differentiation factor 10 (GDF10), transcript variant X1, mRNA		16.6081426909985	14.8520746641452	6.84877663842663	9.11194527004539	1.97110240599108	0.979002731621168	5.12131463958729e-08	1.7582210057164e-06	up	yes
102179074	chrNC_030836.1	42744496	42870693	FLRT1	XM_018042907.1	GO:0004860(protein kinase inhibitor activity);GO:0005104(fibroblast growth factor receptor binding);GO:0005615(extracellular space);GO:0005737(cytoplasm);GO:0005887(integral component of plasma membrane);GO:0005911(cell-cell junction);GO:0005925(focal adhesion);GO:0006469(negative regulation of protein kinase activity);GO:0008543(fibroblast growth factor receptor signaling pathway);GO:0016358(den…	04350(TGF-beta signaling pathway)	K04660		PREDICTED: Capra hircus fibronectin leucine rich transmembrane protein 1 (FLRT1), mRNA		0.039815	0.061065	0.753105	0.519916	0.079244568628483	-3.65754413251987	1.36147122597739e-23	5.79561282508251e-21	down	yes
102180513	chrNC_030821.1	15872116	16041603	MATN2	XM_018058266.1;XM_018058267.1;XM_018058268.1;XM_018058270.1;XM_018058271.1;XM_018058272.1;XM_018058273.1	GO:0001764(neuron migration);GO:0005509(calcium ion binding);GO:0005604(basement membrane);GO:0007411(axon guidance);GO:0008347(glial cell migration);GO:0031104(dendrite regeneration);GO:0048678(response to axon injury);GO:0003674(molecular_function);GO:0005515(protein binding);GO:0005578(proteinaceous extracellular matrix);GO:0008150(biological_process);GO:0031012(extracellular matrix);GO:003117…	04350(TGF-beta signaling pathway);04350(TGF-beta signaling pathway)	K19559		PREDICTED: Capra hircus matrilin 2 (MATN2), transcript variant X1, mRNA;PREDICTED: Capra hircus matrilin 2 (MATN2), transcript variant X2, mRNA;PREDICTED: Capra hircus matrilin 2 (MATN2), transcript variant X3, mRNA;PREDICTED: Capra hircus matrilin 2 (MATN2), transcript variant X4, mRNA;PREDICTED: Capra hircus matrilin 2 (MATN2), transcript variant X5, mRNA;PREDICTED: Capra hircus matrilin 2 (MAT…		2.26599886995638	2.19435165757906	1.26243131706652	1.27821027780807	1.75560005651077	0.811964221748906	0.000736041061836363	0.0074712007036773	up	yes
102181555	chrNC_030810.1	27629084	27652457	PODN	XM_018044280.1;XM_018044284.1	GO:0004860(protein kinase inhibitor activity);GO:0005518(collagen binding);GO:0005615(extracellular space);GO:0005737(cytoplasm);GO:0006469(negative regulation of protein kinase activity);GO:0008285(negative regulation of cell proliferation);GO:0019221(cytokine-mediated signaling pathway);GO:0030336(negative regulation of cell migration);GO:0046426(negative regulation of JAK-STAT cascade);GO:0046…	04350(TGF-beta signaling pathway);04350(TGF-beta signaling pathway)	K04660		PREDICTED: Capra hircus podocan (PODN), transcript variant X1, mRNA;PREDICTED: Capra hircus podocan (PODN), transcript variant X2, mRNA		5.63528718181818	4.51039924	3.33725053454545	2.67323258909091	1.68799848749596	0.755313611341868	0.000427184570208455	0.00482913544844778	up	yes
102181631	chrNC_030808.1	82484974	82495089	CHRD	XM_018047093.1;XM_018047097.1	GO:0001501(skeletal system development);GO:0001649(osteoblast differentiation);GO:0001702(gastrulation with mouth forming second);GO:0001707(mesoderm formation);GO:0002053(positive regulation of mesenchymal cell proliferation);GO:0005615(extracellular space);GO:0008201(heparin binding);GO:0021919(BMP signaling pathway involved in spinal cord dorsal/ventral patterning);GO:0030336(negative regulati…	04350(TGF-beta signaling pathway);04350(TGF-beta signaling pathway)	K04657		PREDICTED: Capra hircus chordin (CHRD), transcript variant X1, mRNA;PREDICTED: Capra hircus chordin (CHRD), transcript variant X2, mRNA		2.44973969809804	2.13383002946692	4.27155657219395	3.98538834181623	0.55511690768188	-0.849136459692165	1.21948550014183e-05	0.000238438879483513	down	yes
102182155	chrNC_030822.1	2389482	2394189	YPEL4	XM_018059055.1	GO:0003674(molecular_function);GO:0005575(cellular_component);GO:0005634(nucleus);GO:0008150(biological_process);GO:0046872(metal ion binding)	04010(MAPK signaling pathway);04012(ErbB signaling pathway);04350(TGF-beta signaling pathway);04370(VEGF signaling pathway);04068(FoxO signaling pathway);04150(mTOR signaling pathway);04810(Regulation of actin cytoskeleton);04114(Oocyte meiosis);04510(Focal adhesion);04520(Adherens junction);04540(Gap junction);04620(Toll-like receptor signaling pathway);04621(NOD-like receptor signaling pathway)…	K04371	EC:2.7.11.24	PREDICTED: Capra hircus yippee like 4 (YPEL4), mRNA		3.278227	3.086977	1.671263	2.051641	1.70974164254571	0.773778337287678	0.00555339156361907	0.0368656432161886	up	yes
102184020	chrNC_030831.1	50316631	50490273	MAPK4	XM_018039722.1	GO:0000165(MAPK cascade);GO:0004707(MAP kinase activity);GO:0005524(ATP binding);GO:0005634(nucleus);GO:0005737(cytoplasm);GO:0019901(protein kinase binding);GO:0042803(protein homodimerization activity);GO:0046982(protein heterodimerization activity)	04350(TGF-beta signaling pathway);04068(FoxO signaling pathway);04150(mTOR signaling pathway);04320(Dorso-ventral axis formation);04933(AGE-RAGE signaling pathway in diabetic complications)	K04371	EC:2.7.11.24	PREDICTED: Capra hircus mitogen-activated protein kinase 4 (MAPK4), mRNA		1.170441	1.088407	0.658592	0.591612	1.80678353292743	0.853423670187491	0.00181575301101935	0.0153247754127049	up	yes
102184037	chrNC_030836.1	19484645	20020338	LUZP2	XM_018043589.1;XM_013975878.2	GO:0005576(extracellular region);GO:0005576(extracellular region)	04350(TGF-beta signaling pathway);04350(TGF-beta signaling pathway)	K04514	EC:2.7.11.1	PREDICTED: Capra hircus leucine zipper protein 2 (LUZP2), transcript variant X1, mRNA;PREDICTED: Capra hircus leucine zipper protein 2 (LUZP2), transcript variant X2, mRNA		0.329783155217832	0.223913798176292	0.114699956028369	0.199909834245187	1.7599482613452	0.815533017386517	0.0426976513899381	0.162875219051732	up	yes
102184841	chrNC_030826.1	32495201	32529498	TEKT3	XM_005693589.3	GO:0002080(acrosomal membrane);GO:0030317(sperm motility);GO:0036126(sperm flagellum);GO:0060271(cilium morphogenesis);GO:0080154(regulation of fertilization)	04350(TGF-beta signaling pathway);04150(mTOR signaling pathway);04213(Longevity regulating pathway - multiple species);04931(Insulin resistance)	K04688	EC:2.7.11.1	PREDICTED: Capra hircus tektin 3 (TEKT3), mRNA		1.030666	0.876753	0.656994	0.376774	1.84511321689199	0.883709343351954	0.0219165275026279	0.101851167915973	up	yes
102187245	chrNC_030822.1	28994548	29029728	CHRDL2	XM_018059349.1;XM_005689975.3	GO:0005615(extracellular space);GO:0005615(extracellular space)	04350(TGF-beta signaling pathway);04350(TGF-beta signaling pathway)	K04657		PREDICTED: Capra hircus chordin like 2 (CHRDL2), transcript variant X1, mRNA;PREDICTED: Capra hircus chordin like 2 (CHRDL2), transcript variant X2, mRNA		0.866972502	0.69974636	0.2250565355	0.283237188	3.08231006909138	1.62401199898429	2.1565442144586e-05	0.000391164384678496	up	yes
102187369	chrNC_030810.1	14223948	14265925	BMP8A	XM_018042149.1	GO:0005576(extracellular region);GO:0008083(growth factor activity);GO:0040007(growth)	04350(TGF-beta signaling pathway);04390(Hippo signaling pathway)	K16622		PREDICTED: Capra hircus bone morphogenetic protein 8a (BMP8A), mRNA		0.249106	0.177515	0.378386	0.524563	0.47247518962865	-1.08168952161605	0.00275074840573963	0.021205826136381	down	yes
102190008	chrNC_030831.1	48805330	48834225	SMAD7	XM_005697186.3;XM_018039656.1	GO:0000122(negative regulation of transcription from RNA polymerase II promoter);GO:0001657(ureteric bud development);GO:0003700(transcription factor activity, sequence-specific DNA binding);GO:0005518(collagen binding);GO:0005654(nucleoplasm);GO:0005667(transcription factor complex);GO:0005730(nucleolus);GO:0005737(cytoplasm);GO:0005813(centrosome);GO:0005913(cell-cell adherens junction);GO:0006…	04350(TGF-beta signaling pathway);04390(Hippo signaling pathway);04390(Hippo signaling pathway)	K19631		PREDICTED: Capra hircus SMAD family member 7 (SMAD7), transcript variant X2, mRNA;PREDICTED: Capra hircus SMAD family member 7 (SMAD7), transcript variant X1, mRNA		3.58566975377229	3.4148729063786	5.3418544324417	6.832269489369	0.575034614820125	-0.79827929165426	4.28868251440297e-05	0.000708985839941715	down	yes
102190700	chrNC_030818.1	38093732	38165206	EFEMP1	XM_018055265.1;XM_018055264.1;XM_018055263.1;XM_018055262.1;XM_018055266.1	GO:0005006(epidermal growth factor-activated receptor activity);GO:0005154(epidermal growth factor receptor binding);GO:0005509(calcium ion binding);GO:0005515(protein binding);GO:0005576(extracellular region);GO:0005578(proteinaceous extracellular matrix);GO:0005604(basement membrane);GO:0005615(extracellular space);GO:0005737(cytoplasm);GO:0006355(regulation of transcription, DNA-templated);GO:…	04350(TGF-beta signaling pathway);04350(TGF-beta signaling pathway)	K19559		PREDICTED: Capra hircus EGF containing fibulin like extracellular matrix protein 1 (EFEMP1), transcript variant X4, mRNA;PREDICTED: Capra hircus EGF containing fibulin like extracellular matrix protein 1 (EFEMP1), transcript variant X3, mRNA;PREDICTED: Capra hircus EGF containing fibulin like extracellular matrix protein 1 (EFEMP1), transcript variant X2, mRNA;PREDICTED: Capra hircus EGF containi…		18.4044484344801	20.0380840069579	12.3574543718593	10.424467935833	1.68741390310413	0.754813893432516	1.28915836612508e-06	3.20454658090434e-05	up	yes
102191364	chrNC_030825.1	51418423	51434470	TGFB1	XM_018061650.1;NM_001314142.1	GO:0000060(protein import into nucleus, translocation);GO:0000165(MAPK cascade);GO:0001933(negative regulation of protein phosphorylation);GO:0001934(positive regulation of protein phosphorylation);GO:0001948(glycoprotein binding);GO:0002062(chondrocyte differentiation);GO:0002244(hematopoietic progenitor cell differentiation);GO:0003823(antigen binding);GO:0005114(type II transforming growth fac…	04010(MAPK signaling pathway);04350(TGF-beta signaling pathway);04390(Hippo signaling pathway);04068(FoxO signaling pathway);04060(Cytokine-cytokine receptor interaction);04144(Endocytosis);04110(Cell cycle);04672(Intestinal immune network for IgA production);04380(Osteoclast differentiation);05200(Pathways in cancer);05205(Proteoglycans in cancer);05210(Colorectal cancer);05212(Pancreatic cancer…	K13375		PREDICTED: Capra hircus transforming growth factor beta 1 (TGFB1), transcript variant X1, mRNA;Capra hircus transforming growth factor beta 1 (TGFB1), mRNA		9.17420624022346	6.79534282122905	15.9073518547486	16.0248094748603	0.500108617660178	-0.99968662971693	4.31005443139291e-09	1.80096814308081e-07	down	yes
106502270	chrNC_030814.1	104418589	104420943	GDF1	XM_018051460.1	GO:0005125(cytokine activity);GO:0005160(transforming growth factor beta receptor binding);GO:0005615(extracellular space);GO:0008083(growth factor activity);GO:0010862(positive regulation of pathway-restricted SMAD protein phosphorylation);GO:0030509(BMP signaling pathway);GO:0042981(regulation of apoptotic process);GO:0043408(regulation of MAPK cascade);GO:0048468(cell development);GO:0060395(S…	04350(TGF-beta signaling pathway)	K16620		PREDICTED: Capra hircus growth differentiation factor 1 (GDF1), mRNA		2.293692	1.73221	3.759736	3.68852	0.540516061746535	-0.887590605775202	0.000868577524329556	0.00852432495419107	down	yes
108633532	chrNC_030830.1	12265076	12268481	ID4	XM_018039249.1	GO:0000082(G1/S transition of mitotic cell cycle);GO:0000122(negative regulation of transcription from RNA polymerase II promoter);GO:0001085(RNA polymerase II transcription factor binding);GO:0003714(transcription corepressor activity);GO:0005515(protein binding);GO:0005634(nucleus);GO:0005737(cytoplasm);GO:0006351(transcription, DNA-templated);GO:0006357(regulation of transcription from RNA pol…	04350(TGF-beta signaling pathway);04550(Signaling pathways regulating pluripotency of stem cells)	K17695		PREDICTED: Capra hircus inhibitor of DNA binding 4, HLH protein (ID4), mRNA		9.776194	8.778286	5.728142	6.012171	1.58040760923495	0.660296697631144	0.000108089055212573	0.00156470681201453	up	yes
